# Supplementary material for: Phylogeography and colonization pattern of subendemic round-leaved oxeye daisy from the Dinarides to the Carpathians
Source: Sci Rep. 2022 Sep 30;12:16443. doi: 10.1038/s41598-022-19619-1 (PMC9525303; doi:10.1038/s41598-022-19619-1)
Supplement: Supplementary file 1 — Supplementary Information 1. [file 41598_2022_19619_MOESM1_ESM.xlsx]

## Sheet: Arkusz1
Population number	Samples	Lat_ycoord	Lon_xcoord	Elevation	country	Region	Subregion
20180807-03	19	43.9578	17.7403	1841 m	Bosnia and Herzegovina	Dinaric Alps	Vranica Mts
20180715-01	5	45.1711	22.0668	1352 m	Romania	Southern Carpathians	Banat Mts (Semenic Mountains)
20180714-02	2	45.3158	22.7603	1108 m	Romania	Southern Carpathians	Retezat-Godeanu Mountains group (Retezat Mts)
20180714-03	3	45.3159	22.7705	1136 m	Romania	Southern Carpathians	Retezat-Godeanu Mountains group Retezat Mts
20190913-01	5	45.3947	23.6303	1441 m	Romania	Southern Carpathians	Parâng Mountains group (Parâng Mts/Munții Lătoriței)
20190913-03	5	45.4319	23.8505	1182 m	Romania	Southern Carpathians	Parâng Mountains group (Munții Lătoriței)
20180716-01	1	45.5866	24.6238	1751 m	Romania	Southern Carpathians	Făgăraș Mountains group (Făgăraș Mts)
20180716-02	4	45.5767	24.6181	1444 m	Romania	Southern Carpathians	Făgăraș Mountains group (Făgăraș Mts)
20180717-01	5	45.3293	25.5219	920 m	Romania	Southern Carpathians	Bucegi Mountains Group (Bucegi Mts)
20190914-01	5	45.8211	26.2577	916 m	Romania	Outer Eastern Carpathians	Moldavian-Muntenian Carpathians (Vrancea Mountains)
20190915-01	5	46.3347	26.294	576 m	Romania	Outer Eastern Carpathians	Moldavian-Muntenian Carpathians (Nemira Mts)
20180717-03	5	46.3683	25.6392	1146 m	Romania	Inner Eastern Carpathians	Căliman-Harghita Mountains (Harghita Mts)
20180713-03	5	46.5189	22.6613	1164 m	Romania	Western Romanian Carpathians	Apuseni Mts (Bihor Mts)
20180713-02	5	46.6906	22.5943	1206 m	Romania	Western Romanian Carpathians	Apuseni Mts (Pădurea Craiului Mts)
20180718-01	5	46.9796	25.4707	867 m	Romania	Inner Eastern Carpathians	Căliman-Harghita Mountains (Călimani Mts)
20180718-03	5	47.4338	25.5829	1097 m	Romania	Inner Eastern Carpathians	Bistrița Mountains (Giumalău-Rarău Mts)
20180718-06	5	47.5575	25.0324	1072 m	Romania	Inner/Outer Eastern Carpathians	Moldavian-Muntenian Carpathians (Rodna Mountains/Suhard Mts)
20180718-08	5	47.6121	24.8376	1275 m	Romania	Inner Eastern Carpathians	Maramureș-Rodna Area (Rodna Mountains)
20190721-01	5	47.9945	25.2782	728 m	Ukraine	Outer Eastern Carpathians	Eastern Beskids (Pokuttia-Bucovina Beskids)
20190719-03	5	47.945	24.2473	1023 m	Ukraine	Inner Eastern Carpathians	Maramureș-Rodna Area (Rakhiv Mts)
20190720-03	5	48.119	24.7186	694 m	Ukraine	Outer Eastern Carpathians	Eastern Beskids (Chornohora)
20190720-02	5	48.2296	24.6426	870 m	Ukraine	Outer Eastern Carpathians	Eastern Beskids (Chornohora)
20190719-01	3	48.1881	24.3033	604 m	Ukraine	Outer Eastern Carpathians	Eastern Beskids (Chornohora)
20190719-04	3	48.2357	24.3055	667 m	Ukraine	Outer Eastern Carpathians	Eastern Beskids (Svydovets)
20190720-01	5	48.3787	24.3825	967 m	Ukraine	Outer Eastern Carpathians	Eastern Beskids (Svydovets/Gorgany)
20190722-01	5	48.6142	24.2001	693 m	Ukraine	Outer Eastern Carpathians	Eastern Beskids (Gorgany)
20190717-01	5	48.5396	23.6515	726 m	Ukraine	Outer Eastern Carpathians	Eastern Beskids (Gorgany)
20190716-02	5	48.6787	23.2233	702 m	Ukraine	Outer Eastern Carpathians	Eastern Beskids (Polonyna Borzhava)
20190716-01	5	49.0458	23.456	1092 m	Ukraine	Outer Eastern Carpathians	Eastern Beskids (Skole Beskids)
20180623-04	5	49.0545	22.7362	833 m	Poland	Outer Eastern Carpathians	Eastern Beskids (Bieszczady Mts)
20180622-02	5	49.1191	22.5775	923 m	Poland	Outer Eastern Carpathians	Eastern Beskids (Bieszczady Mts)
20180610-01	5	49.2125	22.374	624 m	Poland	Outer Eastern Carpathians	Eastern Beskids (Bieszczady Mts)
20170918-02	5	48.9662	19.8848	913 m	Slovakia	Inner Western Carpathians	Fatra-Tatra Area (Low Tatras)
20170918-01	5	48.9918	19.6809	798 m	Slovakia	Inner Western Carpathians	Fatra-Tatra Area (Low Tatras)
20170917-08	5	49.2006	20.2715	1157 m	Slovakia	Inner Western Carpathians	Fatra-Tatra Area (High Tatras/Belianske Tatras)
20170917-05	5	49.2672	20.2623	895 m	Slovakia	Inner Western Carpathians	Fatra-Tatra Area (Belianske Tatras)
20190627-03	2	49.1996	20.0657	1481 m	Poland	Inner Western Carpathians	Fatra-Tatra Area (High Tatras)
20190627-04	2	49.1969	20.0583	1607 m	Poland	Inner Western Carpathians	Fatra-Tatra Area (High Tatras)
20190627-06	2	49.2054	20.0316	1726 m	Poland	Inner Western Carpathians	Fatra-Tatra Area (High Tatras)
20190627-07	2	49.2187	20.052	1420 m	Poland	Inner Western Carpathians	Fatra-Tatra Area (High Tatras)
20190627-01	1	49.2225	20.0957	1160 m	Poland	Inner Western Carpathians	Fatra-Tatra Area (High Tatras)
20190627-08	2	49.2284	20.082	1185 m	Poland	Inner Western Carpathians	Fatra-Tatra Area (High Tatras)
20190627-09	2	49.2527	20.1018	999 m	Slovakia	Inner Western Carpathians	Fatra-Tatra Area (High Tatras)
20170917-02	3	49.2584	20.144	1036 m	Slovakia	Inner Western Carpathians	Fatra-Tatra Area (Belianske Tatras)
20190626-02	1	49.2215	19.8959	1484 m	Poland	Inner Western Carpathians	Fatra-Tatra Area (Western Tatras)
20190626-03	1	49.2246	19.8969	1594 m	Poland	Inner Western Carpathians	Fatra-Tatra Area (Western Tatras)
20190626-05	1	49.2259	19.8983	1626 m	Poland	Inner Western Carpathians	Fatra-Tatra Area (Western Tatras)
20190629-04	2	49.2309	19.9051	2060 m	Poland	Inner Western Carpathians	Fatra-Tatra Area (Western Tatras)
20190626-01	2	49.2252	19.8711	1190 m	Poland	Inner Western Carpathians	Fatra-Tatra Area (Western Tatras)
20190626-07	2	49.2453	19.8874	1593 m	Poland	Inner Western Carpathians	Fatra-Tatra Area (Western Tatras)
20190629-05	2	49.2435	19.9075	1549 m	Poland	Inner Western Carpathians	Fatra-Tatra Area (Western Tatras)
20160909-02	1	49.2467	19.9288	1595 m	Poland	Inner Western Carpathians	Fatra-Tatra Area (Western Tatras)
20160904-02	1	49.2553	19.8688	994 m	Poland	Inner Western Carpathians	Fatra-Tatra Area (Western Tatras)
20190626-08	1	49.2597	19.8736	1088 m	Poland	Inner Western Carpathians	Fatra-Tatra Area (Western Tatras)
20190626-09	1	49.2626	19.8711	974 m	Poland	Inner Western Carpathians	Fatra-Tatra Area (Western Tatras)
20160910-01	1	49.2674	19.9311	1004 m	Poland	Inner Western Carpathians	Fatra-Tatra Area (Western Tatras)
20190629-02	2	49.2575	19.9162	1373 m	Poland	Inner Western Carpathians	Fatra-Tatra Area (Western Tatras)
20190629-01	2	49.2674	19.9312	1000 m	Poland	Inner Western Carpathians	Fatra-Tatra Area (Western Tatras)
20190629-06	2	49.2708	19.9006	1000 m	Poland	Inner Western Carpathians	Fatra-Tatra Area (Western Tatras)
20160908-01	5	49.2153	19.7972	1451 m	Poland	Inner Western Carpathians	Fatra-Tatra Area (Western Tatras)
20170916-04	3	49.5451	20.1152	1258 m	Poland	Outer Western Carpathians	Western Beskids (Gorce Mts)
20170916-05	2	49.5746	20.1012	840 m	Poland	Outer Western Carpathians	Western Beskids (Gorce Mts)
20170916-06	2	49.5759	20.1026	753 m	Poland	Outer Western Carpathians	Western Beskids (Gorce Mts)
20170910-07	5	49.5821	20.2218	736 m	Poland	Outer Western Carpathians	Western Beskids (Gorce Mts)
20180827-01	5	49.627	19.63	1184 m	Poland	Outer Western Carpathians	Western Beskids (Żywiec Beskids)
20170920-01	3	49.5879	19.5515	1104 m	Poland	Outer Western Carpathians	Western Beskids (Żywiec Beskids)
20180828-01	3	49.5886	19.5226	1119 m	Poland	Outer Western Carpathians	Western Beskids (Żywiec Beskids)
20180828-02	3	49.5859	19.5093	1183 m	Poland	Outer Western Carpathians	Western Beskids (Żywiec Beskids)
Outgroups
20180808-01	CRO	43.9569	17.7389	1892 m	Bosnia and Herzegovina	Dinaric Alps	Vranica Mts
20160909-01	GAU-1	49.2505	19.9343	1845 m	Poland	Inner Western Carpathians	Fatra-Tatra Area (Western Tatras)
20190626-04	GAU-2	49.226	19.8982	1629 m	Poland	Inner Western Carpathians	Fatra-Tatra Area (Western Tatras)
20170917-01	IRC	49.3447	20.1898	981 m	Poland	Outer Western Carpathians	Podhale-Magura Area ( Spiš-Gubałówka Piedmont)
20180901-01	AMA	49.1917	19.0394	1506 m	Slovakia	Inner Western Carpathians	Fatra-Tatra Area (Malá Fatra Mts)
20170916-02	VUL-1	49.5818	20.0844	663 m	Poland	Outer Western Carpathians	Western Beskids (Gorce Mts)
20180616-02	VUL-2	50.8359	15.5561	575 m	Poland	Sudety	Karkonosze
