# Supplementary material for: Phylogeography and colonization pattern of subendemic round-leaved oxeye daisy from the Dinarides to the Carpathians
Source: Sci Rep. 2022 Sep 30;12:16443. doi: 10.1038/s41598-022-19619-1 (PMC9525303; doi:10.1038/s41598-022-19619-1)
Supplement: Supplementary file 3 — Supplementary Information 3. [file 41598_2022_19619_MOESM3_ESM.xlsx]

## Sheet: Arkusz1
pomocniczy	Population	Sample	Cluster membership	Haplotype	ndhCretF/trnV-comp-R (n)	GenBank accesion mumber	trnT(GUU)-comp-F/psbD-comp-R (t)	GenBank accesion mumber	psbAf/trnHr (p)	GenBank accesion mumber	Lon_xcoord	Lat_ycoord	Elevation	country	Region	Subregion
143	20160904-02	20160904-02-01	1	G1	001-20160904-02-01-ndhCretF	OP451278	001-20160904-02-01-trnTGUU-comp-F	OP451534	001-20160904-02-01-psbAf	OP451022	19.8688	49.2553	994	Poland	Inner Western Carpathians	Fatra-Tatra Area (Western Tatras)
144	20160908-01	20160908-01-01	1	G1	002-20160908-01-01-ndhCretF	OP451279	002-20160908-01-01-trnTGUU-comp-F	OP451535	002-20160908-01-01-psbAf	OP451023	19.7972	49.2153	1451	Poland	Inner Western Carpathians	Fatra-Tatra Area (Western Tatras)
145	20160908-01	20160908-01-02	1	G1	003-20160908-01-02-ndhCretF	OP451280	003-20160908-01-02-trnTGUU-comp-F	OP451536	003-20160908-01-02-psbAf	OP451024	19.7972	49.2153	1451	Poland	Inner Western Carpathians	Fatra-Tatra Area (Western Tatras)
146	20160908-01	20160908-01-03	1	G1	004-20160908-01-03-ndhCretF	OP451281	004-20160908-01-03-trnTGUU-comp-F	OP451537	004-20160908-01-03-psbAf	OP451025	19.7972	49.2153	1451	Poland	Inner Western Carpathians	Fatra-Tatra Area (Western Tatras)
147	20160908-01	20160908-01-04	1	G1	005-20160908-01-04-ndhCretF	OP451282	005-20160908-01-04-trnTGUU-comp-F	OP451538	005-20160908-01-04-psbAf	OP451026	19.7972	49.2153	1451	Poland	Inner Western Carpathians	Fatra-Tatra Area (Western Tatras)
148	20160908-01	20160908-01-05	1	G1	006-20160908-01-05-ndhCretF	OP451283	006-20160908-01-05-trnTGUU-comp-F	OP451539	006-20160908-01-05-psbAf	OP451027	19.7972	49.2153	1451	Poland	Inner Western Carpathians	Fatra-Tatra Area (Western Tatras)
149	20160909-02	20160909-02-01	1	G1	007-20160909-02-01-ndhCretF	OP451284	007-20160909-02-01-trnTGUU-comp-F	OP451540	007-20160909-02-01-psbAf	OP451028	19.9288	49.2467	1595	Poland	Inner Western Carpathians	Fatra-Tatra Area (Western Tatras)
150	20160910-01	20160910-01-01	1	G1	008-20160910-01-01-ndhCretF	OP451285	008-20160910-01-01-trnTGUU-comp-F	OP451541	008-20160910-01-01-psbAf	OP451029	19.9311	49.2674	1004	Poland	Inner Western Carpathians	Fatra-Tatra Area (Western Tatras)
113	20170910-07	20170910-07-01	21	F1	009-20170910-07-01-ndhCretF	OP451286	009-20170910-07-01-trnTGUU-comp-F	OP451542	009-20170910-07-01-psbAf	OP451030	20.2218	49.5821	736	Poland	Outer Western Carpathians	Western Beskids (Gorce Mts)
151	20170910-07	20170910-07-02	1	G1	010-20170910-07-02-ndhCretF	OP451287	010-20170910-07-02-trnTGUU-comp-F	OP451543	010-20170910-07-02-psbAf	OP451031	20.2218	49.5821	736	Poland	Outer Western Carpathians	Western Beskids (Gorce Mts)
152	20170910-07	20170910-07-03	1	G1	011-20170910-07-03-ndhCretF	OP451288	011-20170910-07-03-trnTGUU-comp-F	OP451544	011-20170910-07-03-psbAf	OP451032	20.2218	49.5821	736	Poland	Outer Western Carpathians	Western Beskids (Gorce Mts)
8	20170910-07	20170910-07-04		-	012-20170910-07-04-ndhCretF	OP451289	012-20170910-07-04-trnTGUU-comp-F	OP451545	012-20170910-07-04-psbAf	OP451033	20.2218	49.5821	736	Poland	Outer Western Carpathians	Western Beskids (Gorce Mts)
9	20170910-07	20170910-07-05		-	013-20170910-07-05-ndhCretF	OP451290	013-20170910-07-05-trnTGUU-comp-F	OP451546	013-20170910-07-05-psbAf	OP451034	20.2218	49.5821	736	Poland	Outer Western Carpathians	Western Beskids (Gorce Mts)
114	20170916-04	20170916-04-01	21	F1	014-20170916-04-01-ndhCretF	OP451291	014-20170916-04-01-trnTGUU-comp-F	OP451547	014-20170916-04-01-psbAf	OP451035	20.1152	49.5451	1258	Poland	Outer Western Carpathians	Western Beskids (Gorce Mts)
115	20170916-04	20170916-04-02	21	F1	015-20170916-04-02-ndhCretF	OP451292	015-20170916-04-02-trnTGUU-comp-F	OP451548	015-20170916-04-02-psbAf	OP451036	20.1152	49.5451	1258	Poland	Outer Western Carpathians	Western Beskids (Gorce Mts)
138	20170916-04	20170916-04-03	21	F2	016-20170916-04-03-ndhCretF	OP451293	016-20170916-04-03-trnTGUU-comp-F	OP451549	016-20170916-04-03-psbAf	OP451037	20.1152	49.5451	1258	Poland	Outer Western Carpathians	Western Beskids (Gorce Mts)
116	20170916-05	20170916-05-01	21	F1	017-20170916-05-01-ndhCretF	OP451294	017-20170916-05-01-trnTGUU-comp-F	OP451550	017-20170916-05-01-psbAf	OP451038	20.1012	49.5746	840	Poland	Outer Western Carpathians	Western Beskids (Gorce Mts)
117	20170916-05	20170916-05-02	21	F1	018-20170916-05-02-ndhCretF	OP451295	018-20170916-05-02-trnTGUU-comp-F	OP451551	018-20170916-05-02-psbAf	OP451039	20.1012	49.5746	840	Poland	Outer Western Carpathians	Western Beskids (Gorce Mts)
118	20170916-06	20170916-06-01	21	F1	019-20170916-06-01-ndhCretF	OP451296	019-20170916-06-01-trnTGUU-comp-F	OP451552	019-20170916-06-01-psbAf	OP451040	20.1026	49.5759	753	Poland	Outer Western Carpathians	Western Beskids (Gorce Mts)
119	20170916-06	20170916-06-02	21	F1	020-20170916-06-02-ndhCretF	OP451297	020-20170916-06-02-trnTGUU-comp-F	OP451553	020-20170916-06-02-psbAf	OP451041	20.1026	49.5759	753	Poland	Outer Western Carpathians	Western Beskids (Gorce Mts)
153	20170917-02	20170917-02-01	1	G1	021-20170917-02-01-ndhCretF	OP451298	021-20170917-02-01-trnTGUU-comp-F	OP451554	021-20170917-02-01-psbAf	OP451042	20.144	49.2584	1036	Slovakia	Inner Western Carpathians	Fatra-Tatra Area (Belianske Tatras)
154	20170917-02	20170917-02-02	1	G1	022-20170917-02-02-ndhCretF	OP451299	022-20170917-02-02-trnTGUU-comp-F	OP451555	022-20170917-02-02-psbAf	OP451043	20.144	49.2584	1036	Slovakia	Inner Western Carpathians	Fatra-Tatra Area (Belianske Tatras)
155	20170917-02	20170917-02-03	1	G1	023-20170917-02-03-ndhCretF	OP451300	023-20170917-02-03-trnTGUU-comp-F	OP451556	023-20170917-02-03-psbAf	OP451044	20.144	49.2584	1036	Slovakia	Inner Western Carpathians	Fatra-Tatra Area (Belianske Tatras)
156	20170917-05	20170917-05-01	1	G1	024-20170917-05-01-ndhCretF	OP451301	024-20170917-05-01-trnTGUU-comp-F	OP451557	024-20170917-05-01-psbAf	OP451045	20.2623	49.2672	895	Slovakia	Inner Western Carpathians	Fatra-Tatra Area (Belianske Tatras)
157	20170917-05	20170917-05-02	1	G1	025-20170917-05-02-ndhCretF	OP451302	025-20170917-05-02-trnTGUU-comp-F	OP451558	025-20170917-05-02-psbAf	OP451046	20.2623	49.2672	895	Slovakia	Inner Western Carpathians	Fatra-Tatra Area (Belianske Tatras)
158	20170917-05	20170917-05-03	1	G1	026-20170917-05-03-ndhCretF	OP451303	026-20170917-05-03-trnTGUU-comp-F	OP451559	026-20170917-05-03-psbAf	OP451047	20.2623	49.2672	895	Slovakia	Inner Western Carpathians	Fatra-Tatra Area (Belianske Tatras)
159	20170917-05	20170917-05-04	1	G1	027-20170917-05-04-ndhCretF	OP451304	027-20170917-05-04-trnTGUU-comp-F	OP451560	027-20170917-05-04-psbAf	OP451048	20.2623	49.2672	895	Slovakia	Inner Western Carpathians	Fatra-Tatra Area (Belianske Tatras)
160	20170917-05	20170917-05-05	1	G1	028-20170917-05-05-ndhCretF	OP451305	028-20170917-05-05-trnTGUU-comp-F	OP451561	028-20170917-05-05-psbAf	OP451049	20.2623	49.2672	895	Slovakia	Inner Western Carpathians	Fatra-Tatra Area (Belianske Tatras)
120	20170917-08	20170917-08-02	21	F1	029-20170917-08-02-ndhCretF	OP451306	029-20170917-08-02-trnTGUU-comp-F	OP451562	029-20170917-08-02-psbAf	OP451050	20.2715	49.2006	1157	Slovakia	Inner Western Carpathians	Fatra-Tatra Area (High Tatras/Belianske Tatras)
121	20170917-08	20170917-08-03	21	F1	030-20170917-08-03-ndhCretF	OP451307	030-20170917-08-03-trnTGUU-comp-F	OP451563	030-20170917-08-03-psbAf	OP451051	20.2715	49.2006	1157	Slovakia	Inner Western Carpathians	Fatra-Tatra Area (High Tatras/Belianske Tatras)
256	20170917-08	20170917-08-04	1	G9	031-20170917-08-04-ndhCretF	OP451308	031-20170917-08-04-trnTGUU-comp-F	OP451564	031-20170917-08-04-psbAf	OP451052	20.2715	49.2006	1157	Slovakia	Inner Western Carpathians	Fatra-Tatra Area (High Tatras/Belianske Tatras)
122	20170917-08	20170917-08-05	21	F1	032-20170917-08-05-ndhCretF	OP451309	032-20170917-08-05-trnTGUU-comp-F	OP451565	032-20170917-08-05-psbAf	OP451053	20.2715	49.2006	1157	Slovakia	Inner Western Carpathians	Fatra-Tatra Area (High Tatras/Belianske Tatras)
123	20170917-08	20170917-08-06	21	F1	033-20170917-08-06-ndhCretF	OP451310	033-20170917-08-06-trnTGUU-comp-F	OP451566	033-20170917-08-06-psbAf	OP451054	20.2715	49.2006	1157	Slovakia	Inner Western Carpathians	Fatra-Tatra Area (High Tatras/Belianske Tatras)
161	20170918-01	20170918-01-01	1	G1	034-20170918-01-01-ndhCretF	OP451311	034-20170918-01-01-trnTGUU-comp-F	OP451567	034-20170918-01-01-psbAf	OP451055	19.6809	48.9918	798	Slovakia	Inner Western Carpathians	Fatra-Tatra Area (Low Tatras)
124	20170918-01	20170918-01-02	21	F1	035-20170918-01-02-ndhCretF	OP451312	035-20170918-01-02-trnTGUU-comp-F	OP451568	035-20170918-01-02-psbAf	OP451056	19.6809	48.9918	798	Slovakia	Inner Western Carpathians	Fatra-Tatra Area (Low Tatras)
162	20170918-01	20170918-01-03	1	G1	036-20170918-01-03-ndhCretF	OP451313	036-20170918-01-03-trnTGUU-comp-F	OP451569	036-20170918-01-03-psbAf	OP451057	19.6809	48.9918	798	Slovakia	Inner Western Carpathians	Fatra-Tatra Area (Low Tatras)
163	20170918-01	20170918-01-04	1	G1	037-20170918-01-04-ndhCretF	OP451314	037-20170918-01-04-trnTGUU-comp-F	OP451570	037-20170918-01-04-psbAf	OP451058	19.6809	48.9918	798	Slovakia	Inner Western Carpathians	Fatra-Tatra Area (Low Tatras)
125	20170918-01	20170918-01-05	21	F1	038-20170918-01-05-ndhCretF	OP451315	038-20170918-01-05-trnTGUU-comp-F	OP451571	038-20170918-01-05-psbAf	OP451059	19.6809	48.9918	798	Slovakia	Inner Western Carpathians	Fatra-Tatra Area (Low Tatras)
164	20170918-02	20170918-02-02	1	G1	039-20170918-02-02-ndhCretF	OP451316	039-20170918-02-02-trnTGUU-comp-F	OP451572	039-20170918-02-02-psbAf	OP451060	19.8848	48.9662	913	Slovakia	Inner Western Carpathians	Fatra-Tatra Area (Low Tatras)
165	20170918-02	20170918-02-03	1	G1	040-20170918-02-03-ndhCretF	OP451317	040-20170918-02-03-trnTGUU-comp-F	OP451573	040-20170918-02-03-psbAf	OP451061	19.8848	48.9662	913	Slovakia	Inner Western Carpathians	Fatra-Tatra Area (Low Tatras)
245	20170918-02	20170918-02-04	1	G4	041-20170918-02-04-ndhCretF	OP451318	041-20170918-02-04-trnTGUU-comp-F	OP451574	041-20170918-02-04-psbAf	OP451062	19.8848	48.9662	913	Slovakia	Inner Western Carpathians	Fatra-Tatra Area (Low Tatras)
254	20170918-02	20170918-02-05	1	G7	042-20170918-02-05-ndhCretF	OP451319	042-20170918-02-05-trnTGUU-comp-F	OP451575	042-20170918-02-05-psbAf	OP451063	19.8848	48.9662	913	Slovakia	Inner Western Carpathians	Fatra-Tatra Area (Low Tatras)
166	20170918-02	20170918-02-06	1	G1	043-20170918-02-06-ndhCretF	OP451320	043-20170918-02-06-trnTGUU-comp-F	OP451576	043-20170918-02-06-psbAf	OP451064	19.8848	48.9662	913	Slovakia	Inner Western Carpathians	Fatra-Tatra Area (Low Tatras)
167	20170920-01	20170920-01-01	1	G1	044-20170920-01-01-ndhCretF	OP451321	044-20170920-01-01-trnTGUU-comp-F	OP451577	044-20170920-01-01-psbAf	OP451065	19.5515	49.5879	1104	Poland	Outer Western Carpathians	Western Beskids (Żywiec Beskids)
168	20170920-01	20170920-01-02	1	G1	045-20170920-01-02-ndhCretF	OP451322	045-20170920-01-02-trnTGUU-comp-F	OP451578	045-20170920-01-02-psbAf	OP451066	19.5515	49.5879	1104	Poland	Outer Western Carpathians	Western Beskids (Żywiec Beskids)
169	20170920-01	20170920-01-03	1	G1	046-20170920-01-03-ndhCretF	OP451323	046-20170920-01-03-trnTGUU-comp-F	OP451579	046-20170920-01-03-psbAf	OP451067	19.5515	49.5879	1104	Poland	Outer Western Carpathians	Western Beskids (Żywiec Beskids)
170	20180610-01	20180610-01-01	1	G1	047-20180610-01-01-ndhCretF	OP451324	047-20180610-01-01-trnTGUU-comp-F	OP451580	047-20180610-01-01-psbAf	OP451068	22.374	49.2125	624	Poland	Outer Eastern Carpathians	Eastern Beskids (Bieszczady Mts)
171	20180610-01	20180610-01-02	1	G1	048-20180610-01-02-ndhCretF	OP451325	048-20180610-01-02-trnTGUU-comp-F	OP451581	048-20180610-01-02-psbAf	OP451069	22.374	49.2125	624	Poland	Outer Eastern Carpathians	Eastern Beskids (Bieszczady Mts)
243	20180610-01	20180610-01-03	1	G2	049-20180610-01-03-ndhCretF	OP451326	049-20180610-01-03-trnTGUU-comp-F	OP451582	049-20180610-01-03-psbAf	OP451070	22.374	49.2125	624	Poland	Outer Eastern Carpathians	Eastern Beskids (Bieszczady Mts)
10	20180610-01	20180610-01-04		-	050-20180610-01-04-ndhCretF	OP451327	050-20180610-01-04-trnTGUU-comp-F	OP451583	050-20180610-01-04-psbAf	OP451071	22.374	49.2125	624	Poland	Outer Eastern Carpathians	Eastern Beskids (Bieszczady Mts)
172	20180610-01	20180610-01-06	1	G1	051-20180610-01-06-ndhCretF	OP451328	051-20180610-01-06-trnTGUU-comp-F	OP451584	051-20180610-01-06-psbAf	OP451072	22.374	49.2125	624	Poland	Outer Eastern Carpathians	Eastern Beskids (Bieszczady Mts)
251	20180622-02	20180622-02-01	1	G6	052-20180622-02-01-ndhCretF	OP451329	052-20180622-02-01-trnTGUU-comp-F	OP451585	052-20180622-02-01-psbAf	OP451073	22.5775	49.1191	923	Poland	Outer Eastern Carpathians	Eastern Beskids (Bieszczady Mts)
140	20180622-02	20180622-02-02	21	F4	053-20180622-02-02-ndhCretF	OP451330	053-20180622-02-02-trnTGUU-comp-F	OP451586	053-20180622-02-02-psbAf	OP451074	22.5775	49.1191	923	Poland	Outer Eastern Carpathians	Eastern Beskids (Bieszczady Mts)
252	20180622-02	20180622-02-03	1	G6	054-20180622-02-03-ndhCretF	OP451331	054-20180622-02-03-trnTGUU-comp-F	OP451587	054-20180622-02-03-psbAf	OP451075	22.5775	49.1191	923	Poland	Outer Eastern Carpathians	Eastern Beskids (Bieszczady Mts)
253	20180622-02	20180622-02-04	1	G6	055-20180622-02-04-ndhCretF	OP451332	055-20180622-02-04-trnTGUU-comp-F	OP451588	055-20180622-02-04-psbAf	OP451076	22.5775	49.1191	923	Poland	Outer Eastern Carpathians	Eastern Beskids (Bieszczady Mts)
126	20180622-02	20180622-02-05	21	F1	056-20180622-02-05-ndhCretF	OP451333	056-20180622-02-05-trnTGUU-comp-F	OP451589	056-20180622-02-05-psbAf	OP451077	22.5775	49.1191	923	Poland	Outer Eastern Carpathians	Eastern Beskids (Bieszczady Mts)
173	20180623-04	20180623-04-01	1	G1	057-20180623-04-01-ndhCretF	OP451334	057-20180623-04-01-trnTGUU-comp-F	OP451590	057-20180623-04-01-psbAf	OP451078	22.7362	49.0545	833	Poland	Outer Eastern Carpathians	Eastern Beskids (Bieszczady Mts)
127	20180623-04	20180623-04-02	21	F1	058-20180623-04-02-ndhCretF	OP451335	058-20180623-04-02-trnTGUU-comp-F	OP451591	058-20180623-04-02-psbAf	OP451079	22.7362	49.0545	833	Poland	Outer Eastern Carpathians	Eastern Beskids (Bieszczady Mts)
174	20180623-04	20180623-04-03	1	G1	059-20180623-04-03-ndhCretF	OP451336	059-20180623-04-03-trnTGUU-comp-F	OP451592	059-20180623-04-03-psbAf	OP451080	22.7362	49.0545	833	Poland	Outer Eastern Carpathians	Eastern Beskids (Bieszczady Mts)
175	20180623-04	20180623-04-04	1	G1	060-20180623-04-04-ndhCretF	OP451337	060-20180623-04-04-trnTGUU-comp-F	OP451593	060-20180623-04-04-psbAf	OP451081	22.7362	49.0545	833	Poland	Outer Eastern Carpathians	Eastern Beskids (Bieszczady Mts)
176	20180623-04	20180623-04-05	1	G1	061-20180623-04-05-ndhCretF	OP451338	061-20180623-04-05-trnTGUU-comp-F	OP451594	061-20180623-04-05-psbAf	OP451082	22.7362	49.0545	833	Poland	Outer Eastern Carpathians	Eastern Beskids (Bieszczady Mts)
93	20180713-02	20180713-02-01	3	D5	062-20180713-02-01-ndhCretF	OP451339	062-20180713-02-01-trnTGUU-comp-F	OP451595	062-20180713-02-01-psbAf	OP451083	22.5943	46.6906	1206	Romania	Western Romanian Carpathians	Apuseni Mts (Pădurea Craiului Mts)
94	20180713-02	20180713-02-02	3	D5	063-20180713-02-02-ndhCretF	OP451340	063-20180713-02-02-trnTGUU-comp-F	OP451596	063-20180713-02-02-psbAf	OP451084	22.5943	46.6906	1206	Romania	Western Romanian Carpathians	Apuseni Mts (Pădurea Craiului Mts)
87	20180713-02	20180713-02-03	4	D2	064-20180713-02-03-ndhCretF	OP451341	064-20180713-02-03-trnTGUU-comp-F	OP451597	064-20180713-02-03-psbAf	OP451085	22.5943	46.6906	1206	Romania	Western Romanian Carpathians	Apuseni Mts (Pădurea Craiului Mts)
85	20180713-02	20180713-02-04	4	D1	065-20180713-02-04-ndhCretF	OP451342	065-20180713-02-04-trnTGUU-comp-F	OP451598	065-20180713-02-04-psbAf	OP451086	22.5943	46.6906	1206	Romania	Western Romanian Carpathians	Apuseni Mts (Pădurea Craiului Mts)
86	20180713-02	20180713-02-05	4	D1	066-20180713-02-05-ndhCretF	OP451343	066-20180713-02-05-trnTGUU-comp-F	OP451599	066-20180713-02-05-psbAf	OP451087	22.5943	46.6906	1206	Romania	Western Romanian Carpathians	Apuseni Mts (Pădurea Craiului Mts)
33	20180713-03	20180713-03-01	4	B1	067-20180713-03-01-ndhCretF	OP451344	067-20180713-03-01-trnTGUU-comp-F	OP451600	067-20180713-03-01-psbAf	OP451088	22.6613	46.5189	1164	Romania	Western Romanian Carpathians	Apuseni Mts (Bihor Mts)
34	20180713-03	20180713-03-02	4	B1	068-20180713-03-02-ndhCretF	OP451345	068-20180713-03-02-trnTGUU-comp-F	OP451601	068-20180713-03-02-psbAf	OP451089	22.6613	46.5189	1164	Romania	Western Romanian Carpathians	Apuseni Mts (Bihor Mts)
35	20180713-03	20180713-03-03	4	B1	069-20180713-03-03-ndhCretF	OP451346	069-20180713-03-03-trnTGUU-comp-F	OP451602	069-20180713-03-03-psbAf	OP451090	22.6613	46.5189	1164	Romania	Western Romanian Carpathians	Apuseni Mts (Bihor Mts)
36	20180713-03	20180713-03-04	4	B1	070-20180713-03-04-ndhCretF	OP451347	070-20180713-03-04-trnTGUU-comp-F	OP451603	070-20180713-03-04-psbAf	OP451091	22.6613	46.5189	1164	Romania	Western Romanian Carpathians	Apuseni Mts (Bihor Mts)
37	20180713-03	20180713-03-05	4	B1	071-20180713-03-05-ndhCretF	OP451348	071-20180713-03-05-trnTGUU-comp-F	OP451604	071-20180713-03-05-psbAf	OP451092	22.6613	46.5189	1164	Romania	Western Romanian Carpathians	Apuseni Mts (Bihor Mts)
60	20180714-02	20180714-02-01	4	B6	072-20180714-02-01-ndhCretF	OP451349	072-20180714-02-01-trnTGUU-comp-F	OP451605	072-20180714-02-01-psbAf	OP451093	22.7603	45.3158	1108	Romania	Southern Carpathians	Retezat-Godeanu Mountains group (Retezat Mts)
70	20180714-02	20180714-02-02	5	C1	073-20180714-02-02-ndhCretF	OP451350	073-20180714-02-02-trnTGUU-comp-F	OP451606	073-20180714-02-02-psbAf	OP451094	22.7603	45.3158	1108	Romania	Southern Carpathians	Retezat-Godeanu Mountains group (Retezat Mts)
61	20180714-03	20180714-03-01	4	B6	074-20180714-03-01-ndhCretF	OP451351	074-20180714-03-01-trnTGUU-comp-F	OP451607	074-20180714-03-01-psbAf	OP451095	22.7705	45.3159	1136	Romania	Southern Carpathians	Retezat-Godeanu Mountains group Retezat Mts
62	20180714-03	20180714-03-02	4	B6	075-20180714-03-02-ndhCretF	OP451352	075-20180714-03-02-trnTGUU-comp-F	OP451608	075-20180714-03-02-psbAf	OP451096	22.7705	45.3159	1136	Romania	Southern Carpathians	Retezat-Godeanu Mountains group Retezat Mts
63	20180714-03	20180714-03-03	4	B6	076-20180714-03-03-ndhCretF	OP451353	076-20180714-03-03-trnTGUU-comp-F	OP451609	076-20180714-03-03-psbAf	OP451097	22.7705	45.3159	1136	Romania	Southern Carpathians	Retezat-Godeanu Mountains group Retezat Mts
71	20180715-01	20180715-01-01	5	C1	077-20180715-01-01-ndhCretF	OP451354	077-20180715-01-01-trnTGUU-comp-F	OP451610	077-20180715-01-01-psbAf	OP451098	22.0668	45.1711	1352	Romania	Southern Carpathians	Banat Mts (Semenic Mountains)
72	20180715-01	20180715-01-02	5	C1	078-20180715-01-02-ndhCretF	OP451355	078-20180715-01-02-trnTGUU-comp-F	OP451611	078-20180715-01-02-psbAf	OP451099	22.0668	45.1711	1352	Romania	Southern Carpathians	Banat Mts (Semenic Mountains)
84	20180715-01	20180715-01-03	5	C2	079-20180715-01-03-ndhCretF	OP451356	079-20180715-01-03-trnTGUU-comp-F	OP451612	079-20180715-01-03-psbAf	OP451100	22.0668	45.1711	1352	Romania	Southern Carpathians	Banat Mts (Semenic Mountains)
73	20180715-01	20180715-01-04	5	C1	080-20180715-01-04-ndhCretF	OP451357	080-20180715-01-04-trnTGUU-comp-F	OP451613	080-20180715-01-04-psbAf	OP451101	22.0668	45.1711	1352	Romania	Southern Carpathians	Banat Mts (Semenic Mountains)
74	20180715-01	20180715-01-05	5	C1	081-20180715-01-05-ndhCretF	OP451358	081-20180715-01-05-trnTGUU-comp-F	OP451614	081-20180715-01-05-psbAf	OP451102	22.0668	45.1711	1352	Romania	Southern Carpathians	Banat Mts (Semenic Mountains)
38	20180716-01	20180716-01-01	4	B1	082-20180716-01-01-ndhCretF	OP451359	082-20180716-01-01-trnTGUU-comp-F	OP451615	082-20180716-01-01-psbAf	OP451103	24.6238	45.5866	1751	Romania	Southern Carpathians	Făgăraș Mountains group (Făgăraș Mts)
39	20180716-02	20180716-02-01	4	B1	083-20180716-02-01-ndhCretF	OP451360	083-20180716-02-01-trnTGUU-comp-F	OP451616	083-20180716-02-01-psbAf	OP451104	24.6181	45.5767	1444	Romania	Southern Carpathians	Făgăraș Mountains group (Făgăraș Mts)
40	20180716-02	20180716-02-02	4	B1	084-20180716-02-02-ndhCretF	OP451361	084-20180716-02-02-trnTGUU-comp-F	OP451617	084-20180716-02-02-psbAf	OP451105	24.6181	45.5767	1444	Romania	Southern Carpathians	Făgăraș Mountains group (Făgăraș Mts)
58	20180716-02	20180716-02-03	4	B5	085-20180716-02-03-ndhCretF	OP451362	085-20180716-02-03-trnTGUU-comp-F	OP451618	085-20180716-02-03-psbAf	OP451106	24.6181	45.5767	1444	Romania	Southern Carpathians	Făgăraș Mountains group (Făgăraș Mts)
41	20180716-02	20180716-02-04	4	B1	086-20180716-02-04-ndhCretF	OP451363	086-20180716-02-04-trnTGUU-comp-F	OP451619	086-20180716-02-04-psbAf	OP451107	24.6181	45.5767	1444	Romania	Southern Carpathians	Făgăraș Mountains group (Făgăraș Mts)
42	20180717-01	20180717-01-01	4	B1	087-20180717-01-01-ndhCretF	OP451364	087-20180717-01-01-trnTGUU-comp-F	OP451620	087-20180717-01-01-psbAf	OP451108	25.5219	45.3293	920	Romania	Southern Carpathians	Bucegi Mountains Group (Bucegi Mts)
43	20180717-01	20180717-01-02	4	B1	088-20180717-01-02-ndhCretF	OP451365	088-20180717-01-02-trnTGUU-comp-F	OP451621	088-20180717-01-02-psbAf	OP451109	25.5219	45.3293	920	Romania	Southern Carpathians	Bucegi Mountains Group (Bucegi Mts)
44	20180717-01	20180717-01-03	4	B1	089-20180717-01-03-ndhCretF	OP451366	089-20180717-01-03-trnTGUU-comp-F	OP451622	089-20180717-01-03-psbAf	OP451110	25.5219	45.3293	920	Romania	Southern Carpathians	Bucegi Mountains Group (Bucegi Mts)
45	20180717-01	20180717-01-04	4	B1	090-20180717-01-04-ndhCretF	OP451367	090-20180717-01-04-trnTGUU-comp-F	OP451623	090-20180717-01-04-psbAf	OP451111	25.5219	45.3293	920	Romania	Southern Carpathians	Bucegi Mountains Group (Bucegi Mts)
46	20180717-01	20180717-01-05	4	B1	091-20180717-01-05-ndhCretF	OP451368	091-20180717-01-05-trnTGUU-comp-F	OP451624	091-20180717-01-05-psbAf	OP451112	25.5219	45.3293	920	Romania	Southern Carpathians	Bucegi Mountains Group (Bucegi Mts)
59	20180717-03	20180717-03-01	4	B5	092-20180717-03-01-ndhCretF	OP451369	092-20180717-03-01-trnTGUU-comp-F	OP451625	092-20180717-03-01-psbAf	OP451113	25.6392	46.3683	1146	Romania	Inner Eastern Carpathians	Căliman-Harghita Mountains (Harghita Mts)
47	20180717-03	20180717-03-02	4	B1	093-20180717-03-02-ndhCretF	OP451370	093-20180717-03-02-trnTGUU-comp-F	OP451626	093-20180717-03-02-psbAf	OP451114	25.6392	46.3683	1146	Romania	Inner Eastern Carpathians	Căliman-Harghita Mountains (Harghita Mts)
48	20180717-03	20180717-03-03	4	B1	094-20180717-03-03-ndhCretF	OP451371	094-20180717-03-03-trnTGUU-comp-F	OP451627	094-20180717-03-03-psbAf	OP451115	25.6392	46.3683	1146	Romania	Inner Eastern Carpathians	Căliman-Harghita Mountains (Harghita Mts)
57	20180717-03	20180717-03-04	4	B4	095-20180717-03-04-ndhCretF	OP451372	095-20180717-03-04-trnTGUU-comp-F	OP451628	095-20180717-03-04-psbAf	OP451116	25.6392	46.3683	1146	Romania	Inner Eastern Carpathians	Căliman-Harghita Mountains (Harghita Mts)
49	20180717-03	20180717-03-05	4	B1	096-20180717-03-05-ndhCretF	OP451373	096-20180717-03-05-trnTGUU-comp-F	OP451629	096-20180717-03-05-psbAf	OP451117	25.6392	46.3683	1146	Romania	Inner Eastern Carpathians	Căliman-Harghita Mountains (Harghita Mts)
177	20180718-01	20180718-01-01	1	G1	097-20180718-01-01-ndhCretF	OP451374	097-20180718-01-01-trnTGUU-comp-F	OP451630	097-20180718-01-01-psbAf	OP451118	25.4707	46.9796	867	Romania	Inner Eastern Carpathians	Căliman-Harghita Mountains (Călimani Mts)
178	20180718-01	20180718-01-02	1	G1	098-20180718-01-02-ndhCretF	OP451375	098-20180718-01-02-trnTGUU-comp-F	OP451631	098-20180718-01-02-psbAf	OP451119	25.4707	46.9796	867	Romania	Inner Eastern Carpathians	Căliman-Harghita Mountains (Călimani Mts)
179	20180718-01	20180718-01-03	1	G1	099-20180718-01-03-ndhCretF	OP451376	099-20180718-01-03-trnTGUU-comp-F	OP451632	099-20180718-01-03-psbAf	OP451120	25.4707	46.9796	867	Romania	Inner Eastern Carpathians	Căliman-Harghita Mountains (Călimani Mts)
180	20180718-01	20180718-01-04	1	G1	100-20180718-01-04-ndhCretF	OP451377	100-20180718-01-04-trnTGUU-comp-F	OP451633	100-20180718-01-04-psbAf	OP451121	25.4707	46.9796	867	Romania	Inner Eastern Carpathians	Căliman-Harghita Mountains (Călimani Mts)
181	20180718-01	20180718-01-05	1	G1	101-20180718-01-05-ndhCretF	OP451378	101-20180718-01-05-trnTGUU-comp-F	OP451634	101-20180718-01-05-psbAf	OP451122	25.4707	46.9796	867	Romania	Inner Eastern Carpathians	Căliman-Harghita Mountains (Călimani Mts)
182	20180718-03	20180718-03-02	1	G1	102-20180718-03-02-ndhCretF	OP451379	102-20180718-03-02-trnTGUU-comp-F	OP451635	102-20180718-03-02-psbAf	OP451123	25.5829	47.4338	1097	Romania	Inner Eastern Carpathians	Bistrița Mountains (Giumalău-Rarău Mts)
95	20180718-03	20180718-03-03	22	E1	103-20180718-03-03-ndhCretF	OP451380	103-20180718-03-03-trnTGUU-comp-F	OP451636	103-20180718-03-03-psbAf	OP451124	25.5829	47.4338	1097	Romania	Inner Eastern Carpathians	Bistrița Mountains (Giumalău-Rarău Mts)
183	20180718-03	20180718-03-04	1	G1	104-20180718-03-04-ndhCretF	OP451381	104-20180718-03-04-trnTGUU-comp-F	OP451637	104-20180718-03-04-psbAf	OP451125	25.5829	47.4338	1097	Romania	Inner Eastern Carpathians	Bistrița Mountains (Giumalău-Rarău Mts)
96	20180718-03	20180718-03-05	22	E1	105-20180718-03-05-ndhCretF	OP451382	105-20180718-03-05-trnTGUU-comp-F	OP451638	105-20180718-03-05-psbAf	OP451126	25.5829	47.4338	1097	Romania	Inner Eastern Carpathians	Bistrița Mountains (Giumalău-Rarău Mts)
112	20180718-03	20180718-03-06	22	E2	106-20180718-03-06-ndhCretF	OP451383	106-20180718-03-06-trnTGUU-comp-F	OP451639	106-20180718-03-06-psbAf	OP451127	25.5829	47.4338	1097	Romania	Inner Eastern Carpathians	Bistrița Mountains (Giumalău-Rarău Mts)
97	20180718-06	20180718-06-01	22	E1	107-20180718-06-01-ndhCretF	OP451384	107-20180718-06-01-trnTGUU-comp-F	OP451640	107-20180718-06-01-psbAf	OP451128	25.0324	47.5575	1072	Romania	Inner/Outer Eastern Carpathians	Moldavian-Muntenian Carpathians (Rodna Mountains/Suhard Mts)
64	20180718-06	20180718-06-02	4	B6	108-20180718-06-02-ndhCretF	OP451385	108-20180718-06-02-trnTGUU-comp-F	OP451641	108-20180718-06-02-psbAf	OP451129	25.0324	47.5575	1072	Romania	Inner/Outer Eastern Carpathians	Moldavian-Muntenian Carpathians (Rodna Mountains/Suhard Mts)
98	20180718-06	20180718-06-03	22	E1	109-20180718-06-03-ndhCretF	OP451386	109-20180718-06-03-trnTGUU-comp-F	OP451642	109-20180718-06-03-psbAf	OP451130	25.0324	47.5575	1072	Romania	Inner/Outer Eastern Carpathians	Moldavian-Muntenian Carpathians (Rodna Mountains/Suhard Mts)
99	20180718-06	20180718-06-04	22	E1	110-20180718-06-04-ndhCretF	OP451387	110-20180718-06-04-trnTGUU-comp-F	OP451643	110-20180718-06-04-psbAf	OP451131	25.0324	47.5575	1072	Romania	Inner/Outer Eastern Carpathians	Moldavian-Muntenian Carpathians (Rodna Mountains/Suhard Mts)
100	20180718-06	20180718-06-05	22	E1	111-20180718-06-05-ndhCretF	OP451388	111-20180718-06-05-trnTGUU-comp-F	OP451644	111-20180718-06-05-psbAf	OP451132	25.0324	47.5575	1072	Romania	Inner/Outer Eastern Carpathians	Moldavian-Muntenian Carpathians (Rodna Mountains/Suhard Mts)
101	20180718-08	20180718-08-01	22	E1	112-20180718-08-01-ndhCretF	OP451389	112-20180718-08-01-trnTGUU-comp-F	OP451645	112-20180718-08-01-psbAf	OP451133	24.8376	47.6121	1275	Romania	Inner Eastern Carpathians	Maramureș-Rodna Area (Rodna Mountains)
102	20180718-08	20180718-08-02	22	E1	113-20180718-08-02-ndhCretF	OP451390	113-20180718-08-02-trnTGUU-comp-F	OP451646	113-20180718-08-02-psbAf	OP451134	24.8376	47.6121	1275	Romania	Inner Eastern Carpathians	Maramureș-Rodna Area (Rodna Mountains)
103	20180718-08	20180718-08-03	22	E1	114-20180718-08-03-ndhCretF	OP451391	114-20180718-08-03-trnTGUU-comp-F	OP451647	114-20180718-08-03-psbAf	OP451135	24.8376	47.6121	1275	Romania	Inner Eastern Carpathians	Maramureș-Rodna Area (Rodna Mountains)
104	20180718-08	20180718-08-04	22	E1	115-20180718-08-04-ndhCretF	OP451392	115-20180718-08-04-trnTGUU-comp-F	OP451648	115-20180718-08-04-psbAf	OP451136	24.8376	47.6121	1275	Romania	Inner Eastern Carpathians	Maramureș-Rodna Area (Rodna Mountains)
105	20180718-08	20180718-08-05	22	E1	116-20180718-08-05-ndhCretF	OP451393	116-20180718-08-05-trnTGUU-comp-F	OP451649	116-20180718-08-05-psbAf	OP451137	24.8376	47.6121	1275	Romania	Inner Eastern Carpathians	Maramureș-Rodna Area (Rodna Mountains)
14	20180807-03	20180807-03-01	6	A1	117-20180807-03-01-ndhCretF	OP451394	117-20180807-03-01-trnTGUU-comp-F	OP451650	117-20180807-03-01-psbAf	OP451138	17.7403	43.9578	1841	Bosnia and Herzegovina	Dinaric Alps	Vranica Mts
15	20180807-03	20180807-03-02	6	A1	118-20180807-03-02-ndhCretF	OP451395	118-20180807-03-02-trnTGUU-comp-F	OP451651	118-20180807-03-02-psbAf	OP451139	17.7403	43.9578	1841	Bosnia and Herzegovina	Dinaric Alps	Vranica Mts
16	20180807-03	20180807-03-03	6	A1	119-20180807-03-03-ndhCretF	OP451396	119-20180807-03-03-trnTGUU-comp-F	OP451652	119-20180807-03-03-psbAf	OP451140	17.7403	43.9578	1841	Bosnia and Herzegovina	Dinaric Alps	Vranica Mts
17	20180807-03	20180807-03-04	6	A1	120-20180807-03-04-ndhCretF	OP451397	120-20180807-03-04-trnTGUU-comp-F	OP451653	120-20180807-03-04-psbAf	OP451141	17.7403	43.9578	1841	Bosnia and Herzegovina	Dinaric Alps	Vranica Mts
18	20180807-03	20180807-03-05	6	A1	121-20180807-03-05-ndhCretF	OP451398	121-20180807-03-05-trnTGUU-comp-F	OP451654	121-20180807-03-05-psbAf	OP451142	17.7403	43.9578	1841	Bosnia and Herzegovina	Dinaric Alps	Vranica Mts
184	20180827-01	20180827-01-01	1	G1	122-20180827-01-01-ndhCretF	OP451399	122-20180827-01-01-trnTGUU-comp-F	OP451655	122-20180827-01-01-psbAf	OP451143	19.63	49.627	1184	Poland	Outer Western Carpathians	Western Beskids (Żywiec Beskids)
244	20180827-01	20180827-01-02	1	G3	123-20180827-01-02-ndhCretF	OP451400	123-20180827-01-02-trnTGUU-comp-F	OP451656	123-20180827-01-02-psbAf	OP451144	19.63	49.627	1184	Poland	Outer Western Carpathians	Western Beskids (Żywiec Beskids)
185	20180827-01	20180827-01-03	1	G1	124-20180827-01-03-ndhCretF	OP451401	124-20180827-01-03-trnTGUU-comp-F	OP451657	124-20180827-01-03-psbAf	OP451145	19.63	49.627	1184	Poland	Outer Western Carpathians	Western Beskids (Żywiec Beskids)
186	20180827-01	20180827-01-04	1	G1	125-20180827-01-04-ndhCretF	OP451402	125-20180827-01-04-trnTGUU-comp-F	OP451658	125-20180827-01-04-psbAf	OP451146	19.63	49.627	1184	Poland	Outer Western Carpathians	Western Beskids (Żywiec Beskids)
187	20180827-01	20180827-01-05	1	G1	126-20180827-01-05-ndhCretF	OP451403	126-20180827-01-05-trnTGUU-comp-F	OP451659	126-20180827-01-05-psbAf	OP451147	19.63	49.627	1184	Poland	Outer Western Carpathians	Western Beskids (Żywiec Beskids)
188	20180828-01	20180828-01-01	1	G1	127-20180828-01-01-ndhCretF	OP451404	127-20180828-01-01-trnTGUU-comp-F	OP451660	127-20180828-01-01-psbAf	OP451148	19.5226	49.5886	1119	Poland	Outer Western Carpathians	Western Beskids (Żywiec Beskids)
189	20180828-01	20180828-01-02	1	G1	128-20180828-01-02-ndhCretF	OP451405	128-20180828-01-02-trnTGUU-comp-F	OP451661	128-20180828-01-02-psbAf	OP451149	19.5226	49.5886	1119	Poland	Outer Western Carpathians	Western Beskids (Żywiec Beskids)
190	20180828-01	20180828-01-03	1	G1	129-20180828-01-03-ndhCretF	OP451406	129-20180828-01-03-trnTGUU-comp-F	OP451662	129-20180828-01-03-psbAf	OP451150	19.5226	49.5886	1119	Poland	Outer Western Carpathians	Western Beskids (Żywiec Beskids)
191	20180828-02	20180828-02-01	1	G1	130-20180828-02-01-ndhCretF	OP451407	130-20180828-02-01-trnTGUU-comp-F	OP451663	130-20180828-02-01-psbAf	OP451151	19.5093	49.5859	1183	Poland	Outer Western Carpathians	Western Beskids (Żywiec Beskids)
192	20180828-02	20180828-02-02	1	G1	131-20180828-02-02-ndhCretF	OP451408	131-20180828-02-02-trnTGUU-comp-F	OP451664	131-20180828-02-02-psbAf	OP451152	19.5093	49.5859	1183	Poland	Outer Western Carpathians	Western Beskids (Żywiec Beskids)
193	20180828-02	20180828-02-03	1	G1	132-20180828-02-03-ndhCretF	OP451409	132-20180828-02-03-trnTGUU-comp-F	OP451665	132-20180828-02-03-psbAf	OP451153	19.5093	49.5859	1183	Poland	Outer Western Carpathians	Western Beskids (Żywiec Beskids)
194	20190626-01	20190626-01-01	1	G1	133-20190626-01-01-ndhCretF	OP451410	133-20190626-01-01-trnTGUU-comp-F	OP451666	133-20190626-01-01-psbAf	OP451154	19.8711	49.2252	1190	Poland	Inner Western Carpathians	Fatra-Tatra Area (Western Tatras)
195	20190626-01	20190626-01-02	1	G1	134-20190626-01-02-ndhCretF	OP451411	134-20190626-01-02-trnTGUU-comp-F	OP451667	134-20190626-01-02-psbAf	OP451155	19.8711	49.2252	1190	Poland	Inner Western Carpathians	Fatra-Tatra Area (Western Tatras)
196	20190626-02	20190626-02-01	1	G1	135-20190626-02-01-ndhCretF	OP451412	135-20190626-02-01-trnTGUU-comp-F	OP451668	135-20190626-02-01-psbAf	OP451156	19.8959	49.2215	1484	Poland	Inner Western Carpathians	Fatra-Tatra Area (Western Tatras)
128	20190626-03	20190626-03-01	21	F1	136-20190626-03-01-ndhCretF	OP451413	136-20190626-03-01-trnTGUU-comp-F	OP451669	136-20190626-03-01-psbAf	OP451157	19.8969	49.2246	1594	Poland	Inner Western Carpathians	Fatra-Tatra Area (Western Tatras)
129	20190626-05	20190626-05-04	21	F1	137-20190626-05-04-ndhCretF	OP451414	137-20190626-05-04-trnTGUU-comp-F	OP451670	137-20190626-05-04-psbAf	OP451158	19.8983	49.2259	1626	Poland	Inner Western Carpathians	Fatra-Tatra Area (Western Tatras)
139	20190626-07	20190626-07-01	21	F3	138-20190626-07-01-ndhCretF	OP451415	138-20190626-07-01-trnTGUU-comp-F	OP451671	138-20190626-07-01-psbAf	OP451159	19.8874	49.2453	1593	Poland	Inner Western Carpathians	Fatra-Tatra Area (Western Tatras)
197	20190626-07	20190626-07-02	1	G1	139-20190626-07-02-ndhCretF	OP451416	139-20190626-07-02-trnTGUU-comp-F	OP451672	139-20190626-07-02-psbAf	OP451160	19.8874	49.2453	1593	Poland	Inner Western Carpathians	Fatra-Tatra Area (Western Tatras)
198	20190626-08	20190626-08-01	1	G1	140-20190626-08-01-ndhCretF	OP451417	140-20190626-08-01-trnTGUU-comp-F	OP451673	140-20190626-08-01-psbAf	OP451161	19.8736	49.2597	1088	Poland	Inner Western Carpathians	Fatra-Tatra Area (Western Tatras)
199	20190626-09	20190626-09-02	1	G1	141-20190626-09-02-ndhCretF	OP451418	141-20190626-09-02-trnTGUU-comp-F	OP451674	141-20190626-09-02-psbAf	OP451162	19.8711	49.2626	974	Poland	Inner Western Carpathians	Fatra-Tatra Area (Western Tatras)
200	20190627-01	20190627-01-01	1	G1	142-20190627-01-01-ndhCretF	OP451419	142-20190627-01-01-trnTGUU-comp-F	OP451675	142-20190627-01-01-psbAf	OP451163	20.0957	49.2225	1160	Poland	Inner Western Carpathians	Fatra-Tatra Area (High Tatras)
130	20190627-03	20190627-03-01	21	F1	143-20190627-03-01-ndhCretF	OP451420	143-20190627-03-01-trnTGUU-comp-F	OP451676	143-20190627-03-01-psbAf	OP451164	20.0657	49.1996	1481	Poland	Inner Western Carpathians	Fatra-Tatra Area (High Tatras)
201	20190627-03	20190627-03-02	1	G1	144-20190627-03-02-ndhCretF	OP451421	144-20190627-03-02-trnTGUU-comp-F	OP451677	144-20190627-03-02-psbAf	OP451165	20.0657	49.1996	1481	Poland	Inner Western Carpathians	Fatra-Tatra Area (High Tatras)
131	20190627-04	20190627-04-01	21	F1	145-20190627-04-01-ndhCretF	OP451422	145-20190627-04-01-trnTGUU-comp-F	OP451678	145-20190627-04-01-psbAf	OP451166	20.0583	49.1969	1607	Poland	Inner Western Carpathians	Fatra-Tatra Area (High Tatras)
202	20190627-04	20190627-04-02	1	G1	146-20190627-04-02-ndhCretF	OP451423	146-20190627-04-02-trnTGUU-comp-F	OP451679	146-20190627-04-02-psbAf	OP451167	20.0583	49.1969	1607	Poland	Inner Western Carpathians	Fatra-Tatra Area (High Tatras)
132	20190627-06	20190627-06-01	21	F1	147-20190627-06-01-ndhCretF	OP451424	147-20190627-06-01-trnTGUU-comp-F	OP451680	147-20190627-06-01-psbAf	OP451168	20.0316	49.2054	1726	Poland	Inner Western Carpathians	Fatra-Tatra Area (High Tatras)
133	20190627-06	20190627-06-02	21	F1	148-20190627-06-02-ndhCretF	OP451425	148-20190627-06-02-trnTGUU-comp-F	OP451681	148-20190627-06-02-psbAf	OP451169	20.0316	49.2054	1726	Poland	Inner Western Carpathians	Fatra-Tatra Area (High Tatras)
203	20190627-07	20190627-07-01	1	G1	149-20190627-07-01-ndhCretF	OP451426	149-20190627-07-01-trnTGUU-comp-F	OP451682	149-20190627-07-01-psbAf	OP451170	20.052	49.2187	1420	Poland	Inner Western Carpathians	Fatra-Tatra Area (High Tatras)
204	20190627-07	20190627-07-02	1	G1	150-20190627-07-02-ndhCretF	OP451427	150-20190627-07-02-trnTGUU-comp-F	OP451683	150-20190627-07-02-psbAf	OP451171	20.052	49.2187	1420	Poland	Inner Western Carpathians	Fatra-Tatra Area (High Tatras)
134	20190627-08	20190627-08-01	21	F1	151-20190627-08-01-ndhCretF	OP451428	151-20190627-08-01-trnTGUU-comp-F	OP451684	151-20190627-08-01-psbAf	OP451172	20.082	49.2284	1185	Poland	Inner Western Carpathians	Fatra-Tatra Area (High Tatras)
205	20190627-08	20190627-08-02	1	G1	152-20190627-08-02-ndhCretF	OP451429	152-20190627-08-02-trnTGUU-comp-F	OP451685	152-20190627-08-02-psbAf	OP451173	20.082	49.2284	1185	Poland	Inner Western Carpathians	Fatra-Tatra Area (High Tatras)
206	20190627-09	20190627-09-01	1	G1	153-20190627-09-01-ndhCretF	OP451430	153-20190627-09-01-trnTGUU-comp-F	OP451686	153-20190627-09-01-psbAf	OP451174	20.1018	49.2527	999	Slovakia	Inner Western Carpathians	Fatra-Tatra Area (High Tatras)
207	20190627-09	20190627-09-02	1	G1	154-20190627-09-02-ndhCretF	OP451431	154-20190627-09-02-trnTGUU-comp-F	OP451687	154-20190627-09-02-psbAf	OP451175	20.1018	49.2527	999	Slovakia	Inner Western Carpathians	Fatra-Tatra Area (High Tatras)
208	20190629-01	20190629-01-01	1	G1	155-20190629-01-01-ndhCretF	OP451432	155-20190629-01-01-trnTGUU-comp-F	OP451688	155-20190629-01-01-psbAf	OP451176	19.9312	49.2674	1000	Poland	Inner Western Carpathians	Fatra-Tatra Area (Western Tatras)
141	20190629-01	20190629-01-02	21	F5	156-20190629-01-02-ndhCretF	OP451433	156-20190629-01-02-trnTGUU-comp-F	OP451689	156-20190629-01-02-psbAf	OP451177	19.9312	49.2674	1000	Poland	Inner Western Carpathians	Fatra-Tatra Area (Western Tatras)
209	20190629-02	20190629-02-01	1	G1	157-20190629-02-01-ndhCretF	OP451434	157-20190629-02-01-trnTGUU-comp-F	OP451690	157-20190629-02-01-psbAf	OP451178	19.9162	49.2575	1373	Poland	Inner Western Carpathians	Fatra-Tatra Area (Western Tatras)
210	20190629-02	20190629-02-02	1	G1	158-20190629-02-02-ndhCretF	OP451435	158-20190629-02-02-trnTGUU-comp-F	OP451691	158-20190629-02-02-psbAf	OP451179	19.9162	49.2575	1373	Poland	Inner Western Carpathians	Fatra-Tatra Area (Western Tatras)
211	20190629-04	20190629-04-01	1	G1	159-20190629-04-01-ndhCretF	OP451436	159-20190629-04-01-trnTGUU-comp-F	OP451692	159-20190629-04-01-psbAf	OP451180	19.9051	49.2309	2060	Poland	Inner Western Carpathians	Fatra-Tatra Area (Western Tatras)
212	20190629-04	20190629-04-02	1	G1	160-20190629-04-02-ndhCretF	OP451437	160-20190629-04-02-trnTGUU-comp-F	OP451693	160-20190629-04-02-psbAf	OP451181	19.9051	49.2309	2060	Poland	Inner Western Carpathians	Fatra-Tatra Area (Western Tatras)
213	20190629-05	20190629-05-01	1	G1	161-20190629-05-01-ndhCretF	OP451438	161-20190629-05-01-trnTGUU-comp-F	OP451694	161-20190629-05-01-psbAf	OP451182	19.9075	49.2435	1549	Poland	Inner Western Carpathians	Fatra-Tatra Area (Western Tatras)
214	20190629-05	20190629-05-02	1	G1	162-20190629-05-02-ndhCretF	OP451439	162-20190629-05-02-trnTGUU-comp-F	OP451695	162-20190629-05-02-psbAf	OP451183	19.9075	49.2435	1549	Poland	Inner Western Carpathians	Fatra-Tatra Area (Western Tatras)
215	20190629-06	20190629-06-01	1	G1	163-20190629-06-01-ndhCretF	OP451440	163-20190629-06-01-trnTGUU-comp-F	OP451696	163-20190629-06-01-psbAf	OP451184	19.9006	49.2708	1000	Poland	Inner Western Carpathians	Fatra-Tatra Area (Western Tatras)
216	20190629-06	20190629-06-02	1	G1	164-20190629-06-02-ndhCretF	OP451441	164-20190629-06-02-trnTGUU-comp-F	OP451697	164-20190629-06-02-psbAf	OP451185	19.9006	49.2708	1000	Poland	Inner Western Carpathians	Fatra-Tatra Area (Western Tatras)
217	20190716-01A	20190716-01A-01	1	G1	165-20190716-01A-01-ndhCretF	OP451442	165-20190716-01A-01-trnTGUU-comp-F	OP451698	165-20190716-01A-01-psbAf	OP451186	23.456	49.0458	1092	Ukraine	Outer Eastern Carpathians	Eastern Beskids (Skole Beskids)
218	20190716-01A	20190716-01A-02	1	G1	166-20190716-01A-02-ndhCretF	OP451443	166-20190716-01A-02-trnTGUU-comp-F	OP451699	166-20190716-01A-02-psbAf	OP451187	23.456	49.0458	1092	Ukraine	Outer Eastern Carpathians	Eastern Beskids (Skole Beskids)
219	20190716-01A	20190716-01A-03	1	G1	167-20190716-01A-03-ndhCretF	OP451444	167-20190716-01A-03-trnTGUU-comp-F	OP451700	167-20190716-01A-03-psbAf	OP451188	23.456	49.0458	1092	Ukraine	Outer Eastern Carpathians	Eastern Beskids (Skole Beskids)
220	20190716-01A	20190716-01A-04	1	G1	168-20190716-01A-04-ndhCretF	OP451445	168-20190716-01A-04-trnTGUU-comp-F	OP451701	168-20190716-01A-04-psbAf	OP451189	23.456	49.0458	1092	Ukraine	Outer Eastern Carpathians	Eastern Beskids (Skole Beskids)
135	20190716-01A	20190716-01A-05	21	F1	169-20190716-01A-05-ndhCretF	OP451446	169-20190716-01A-05-trnTGUU-comp-F	OP451702	169-20190716-01A-05-psbAf	OP451190	23.456	49.0458	1092	Ukraine	Outer Eastern Carpathians	Eastern Beskids (Skole Beskids)
142	20190716-01B (20190717-01)	20190716-01B (20190717-01)-01	21	F6	170-20190716-01B (20190717-01)-01-ndhCretF	OP451447	170-20190716-01B (20190717-01)-01-trnTGUU-comp-F	OP451703	170-20190716-01B (20190717-01)-01-psbAf	OP451191	23.6515	48.5396	726	Ukraine	Outer Eastern Carpathians	Eastern Beskids (Gorgany)
221	20190716-01B (20190717-01)	20190716-01B (20190717-01)-02	1	G1	171-20190716-01B (20190717-01)-02-ndhCretF	OP451448	171-20190716-01B (20190717-01)-02-trnTGUU-comp-F	OP451704	171-20190716-01B (20190717-01)-02-psbAf	OP451192	23.6515	48.5396	726	Ukraine	Outer Eastern Carpathians	Eastern Beskids (Gorgany)
136	20190716-01B (20190717-01)	20190716-01B (20190717-01)-03	21	F1	172-20190716-01B (20190717-01)-03-ndhCretF	OP451449	172-20190716-01B (20190717-01)-03-trnTGUU-comp-F	OP451705	172-20190716-01B (20190717-01)-03-psbAf	OP451193	23.6515	48.5396	726	Ukraine	Outer Eastern Carpathians	Eastern Beskids (Gorgany)
137	20190716-01B (20190717-01)	20190716-01B (20190717-01)-04	21	F1	173-20190716-01B (20190717-01)-04-ndhCretF	OP451450	173-20190716-01B (20190717-01)-04-trnTGUU-comp-F	OP451706	173-20190716-01B (20190717-01)-04-psbAf	OP451194	23.6515	48.5396	726	Ukraine	Outer Eastern Carpathians	Eastern Beskids (Gorgany)
222	20190716-01B (20190717-01)	20190716-01B (20190717-01)-05	1	G1	174-20190716-01B (20190717-01)-05-ndhCretF	OP451451	174-20190716-01B (20190717-01)-05-trnTGUU-comp-F	OP451707	174-20190716-01B (20190717-01)-05-psbAf	OP451195	23.6515	48.5396	726	Ukraine	Outer Eastern Carpathians	Eastern Beskids (Gorgany)
223	20190716-02	20190716-02-01	1	G1	175-20190716-02-01-ndhCretF	OP451452	175-20190716-02-01-trnTGUU-comp-F	OP451708	175-20190716-02-01-psbAf	OP451196	23.2233	48.6787	702	Ukraine	Outer Eastern Carpathians	Eastern Beskids (Polonyna Borzhava)
224	20190716-02	20190716-02-02	1	G1	176-20190716-02-02-ndhCretF	OP451453	176-20190716-02-02-trnTGUU-comp-F	OP451709	176-20190716-02-02-psbAf	OP451197	23.2233	48.6787	702	Ukraine	Outer Eastern Carpathians	Eastern Beskids (Polonyna Borzhava)
225	20190716-02	20190716-02-03	1	G1	177-20190716-02-03-ndhCretF	OP451454	177-20190716-02-03-trnTGUU-comp-F	OP451710	177-20190716-02-03-psbAf	OP451198	23.2233	48.6787	702	Ukraine	Outer Eastern Carpathians	Eastern Beskids (Polonyna Borzhava)
226	20190716-02	20190716-02-04	1	G1	178-20190716-02-04-ndhCretF	OP451455	178-20190716-02-04-trnTGUU-comp-F	OP451711	178-20190716-02-04-psbAf	OP451199	23.2233	48.6787	702	Ukraine	Outer Eastern Carpathians	Eastern Beskids (Polonyna Borzhava)
227	20190716-02	20190716-02-05	1	G1	179-20190716-02-05-ndhCretF	OP451456	179-20190716-02-05-trnTGUU-comp-F	OP451712	179-20190716-02-05-psbAf	OP451200	23.2233	48.6787	702	Ukraine	Outer Eastern Carpathians	Eastern Beskids (Polonyna Borzhava)
106	20190719-01	20190719-01-01	22	E1	180-20190719-01-01-ndhCretF	OP451457	180-20190719-01-01-trnTGUU-comp-F	OP451713	180-20190719-01-01-psbAf	OP451201	24.3033	48.1881	604	Ukraine	Outer Eastern Carpathians	Eastern Beskids (Chornohora)
228	20190719-01	20190719-01-02	1	G1	181-20190719-01-02-ndhCretF	OP451458	181-20190719-01-02-trnTGUU-comp-F	OP451714	181-20190719-01-02-psbAf	OP451202	24.3033	48.1881	604	Ukraine	Outer Eastern Carpathians	Eastern Beskids (Chornohora)
229	20190719-01	20190719-01-03	1	G1	182-20190719-01-03-ndhCretF	OP451459	182-20190719-01-03-trnTGUU-comp-F	OP451715	182-20190719-01-03-psbAf	OP451203	24.3033	48.1881	604	Ukraine	Outer Eastern Carpathians	Eastern Beskids (Chornohora)
88	20190719-03	20190719-03-01	3	D3	183-20190719-03-01-ndhCretF	OP451460	183-20190719-03-01-trnTGUU-comp-F	OP451716	183-20190719-03-01-psbAf	OP451204	24.2473	47.945	1023	Ukraine	Inner Eastern Carpathians	Maramureș-Rodna Area (Rakhiv Mts)
89	20190719-03	20190719-03-02	3	D3	184-20190719-03-02-ndhCretF	OP451461	184-20190719-03-02-trnTGUU-comp-F	OP451717	184-20190719-03-02-psbAf	OP451205	24.2473	47.945	1023	Ukraine	Inner Eastern Carpathians	Maramureș-Rodna Area (Rakhiv Mts)
92	20190719-03	20190719-03-03	3	D4.2	185-20190719-03-03-ndhCretF	OP451462	185-20190719-03-03-trnTGUU-comp-F	OP451718	185-20190719-03-03-psbAf	OP451206	24.2473	47.945	1023	Ukraine	Inner Eastern Carpathians	Maramureș-Rodna Area (Rakhiv Mts)
91	20190719-03	20190719-03-04	3	D4.1	186-20190719-03-04-ndhCretF	OP451463	186-20190719-03-04-trnTGUU-comp-F	OP451719	186-20190719-03-04-psbAf	OP451207	24.2473	47.945	1023	Ukraine	Inner Eastern Carpathians	Maramureș-Rodna Area (Rakhiv Mts)
90	20190719-03	20190719-03-05	3	D3	187-20190719-03-05-ndhCretF	OP451464	187-20190719-03-05-trnTGUU-comp-F	OP451720	187-20190719-03-05-psbAf	OP451208	24.2473	47.945	1023	Ukraine	Inner Eastern Carpathians	Maramureș-Rodna Area (Rakhiv Mts)
65	20190719-04	20190719-04-01	4	B6	188-20190719-04-01-ndhCretF	OP451465	188-20190719-04-01-trnTGUU-comp-F	OP451721	188-20190719-04-01-psbAf	OP451209	24.3055	48.2357	667	Ukraine	Outer Eastern Carpathians	Eastern Beskids (Svydovets)
66	20190719-04	20190719-04-02	4	B6	189-20190719-04-02-ndhCretF	OP451466	189-20190719-04-02-trnTGUU-comp-F	OP451722	189-20190719-04-02-psbAf	OP451210	24.3055	48.2357	667	Ukraine	Outer Eastern Carpathians	Eastern Beskids (Svydovets)
107	20190719-04	20190719-04-03	22	E1	190-20190719-04-03-ndhCretF	OP451467	190-20190719-04-03-trnTGUU-comp-F	OP451723	190-20190719-04-03-psbAf	OP451211	24.3055	48.2357	667	Ukraine	Outer Eastern Carpathians	Eastern Beskids (Svydovets)
230	20190720-01	20190720-01-01	1	G1	191-20190720-01-01-ndhCretF	OP451468	191-20190720-01-01-trnTGUU-comp-F	OP451724	191-20190720-01-01-psbAf	OP451212	24.3825	48.3787	967	Ukraine	Outer Eastern Carpathians	Eastern Beskids (Svydovets/Gorgany)
231	20190720-01	20190720-01-02	1	G1	192-20190720-01-02-ndhCretF	OP451469	192-20190720-01-02-trnTGUU-comp-F	OP451725	192-20190720-01-02-psbAf	OP451213	24.3825	48.3787	967	Ukraine	Outer Eastern Carpathians	Eastern Beskids (Svydovets/Gorgany)
232	20190720-01	20190720-01-03	1	G1	193-20190720-01-03-ndhCretF	OP451470	193-20190720-01-03-trnTGUU-comp-F	OP451726	193-20190720-01-03-psbAf	OP451214	24.3825	48.3787	967	Ukraine	Outer Eastern Carpathians	Eastern Beskids (Svydovets/Gorgany)
233	20190720-01	20190720-01-04	1	G1	194-20190720-01-04-ndhCretF	OP451471	194-20190720-01-04-trnTGUU-comp-F	OP451727	194-20190720-01-04-psbAf	OP451215	24.3825	48.3787	967	Ukraine	Outer Eastern Carpathians	Eastern Beskids (Svydovets/Gorgany)
234	20190720-01	20190720-01-05	1	G1	195-20190720-01-05-ndhCretF	OP451472	195-20190720-01-05-trnTGUU-comp-F	OP451728	195-20190720-01-05-psbAf	OP451216	24.3825	48.3787	967	Ukraine	Outer Eastern Carpathians	Eastern Beskids (Svydovets/Gorgany)
67	20190720-02	20190720-02-01	4	B6	196-20190720-02-01-ndhCretF	OP451473	196-20190720-02-01-trnTGUU-comp-F	OP451729	196-20190720-02-01-psbAf	OP451217	24.6426	48.2296	870	Ukraine	Outer Eastern Carpathians	Eastern Beskids (Chornohora)
68	20190720-02	20190720-02-02	4	B6	197-20190720-02-02-ndhCretF	OP451474	197-20190720-02-02-trnTGUU-comp-F	OP451730	197-20190720-02-02-psbAf	OP451218	24.6426	48.2296	870	Ukraine	Outer Eastern Carpathians	Eastern Beskids (Chornohora)
235	20190720-02	20190720-02-03	1	G1	198-20190720-02-03-ndhCretF	OP451475	198-20190720-02-03-trnTGUU-comp-F	OP451731	198-20190720-02-03-psbAf	OP451219	24.6426	48.2296	870	Ukraine	Outer Eastern Carpathians	Eastern Beskids (Chornohora)
236	20190720-02	20190720-02-04	1	G1	199-20190720-02-04-ndhCretF	OP451476	199-20190720-02-04-trnTGUU-comp-F	OP451732	199-20190720-02-04-psbAf	OP451220	24.6426	48.2296	870	Ukraine	Outer Eastern Carpathians	Eastern Beskids (Chornohora)
237	20190720-02	20190720-02-05	1	G1	200-20190720-02-05-ndhCretF	OP451477	200-20190720-02-05-trnTGUU-comp-F	OP451733	200-20190720-02-05-psbAf	OP451221	24.6426	48.2296	870	Ukraine	Outer Eastern Carpathians	Eastern Beskids (Chornohora)
108	20190720-03	20190720-03-01	22	E1	201-20190720-03-01-ndhCretF	OP451478	201-20190720-03-01-trnTGUU-comp-F	OP451734	201-20190720-03-01-psbAf	OP451222	24.7186	48.119	694	Ukraine	Outer Eastern Carpathians	Eastern Beskids (Chornohora)
238	20190720-03	20190720-03-02	1	G1	202-20190720-03-02-ndhCretF	OP451479	202-20190720-03-02-trnTGUU-comp-F	OP451735	202-20190720-03-02-psbAf	OP451223	24.7186	48.119	694	Ukraine	Outer Eastern Carpathians	Eastern Beskids (Chornohora)
239	20190720-03	20190720-03-03	1	G1	203-20190720-03-03-ndhCretF	OP451480	203-20190720-03-03-trnTGUU-comp-F	OP451736	203-20190720-03-03-psbAf	OP451224	24.7186	48.119	694	Ukraine	Outer Eastern Carpathians	Eastern Beskids (Chornohora)
240	20190720-03	20190720-03-04	1	G1	204-20190720-03-04-ndhCretF	OP451481	204-20190720-03-04-trnTGUU-comp-F	OP451737	204-20190720-03-04-psbAf	OP451225	24.7186	48.119	694	Ukraine	Outer Eastern Carpathians	Eastern Beskids (Chornohora)
255	20190720-03	20190720-03-05	1	G8	205-20190720-03-05-ndhCretF	OP451482	205-20190720-03-05-trnTGUU-comp-F	OP451738	205-20190720-03-05-psbAf	OP451226	24.7186	48.119	694	Ukraine	Outer Eastern Carpathians	Eastern Beskids (Chornohora)
109	20190721-01	20190721-01-01	22	E1	206-20190721-01-01-ndhCretF	OP451483	206-20190721-01-01-trnTGUU-comp-F	OP451739	206-20190721-01-01-psbAf	OP451227	25.2782	47.9945	728	Ukraine	Outer Eastern Carpathians	Eastern Beskids (Pokuttia-Bucovina Beskids)
110	20190721-01	20190721-01-02	22	E1	207-20190721-01-02-ndhCretF	OP451484	207-20190721-01-02-trnTGUU-comp-F	OP451740	207-20190721-01-02-psbAf	OP451228	25.2782	47.9945	728	Ukraine	Outer Eastern Carpathians	Eastern Beskids (Pokuttia-Bucovina Beskids)
111	20190721-01	20190721-01-03	22	E1	208-20190721-01-03-ndhCretF	OP451485	208-20190721-01-03-trnTGUU-comp-F	OP451741	208-20190721-01-03-psbAf	OP451229	25.2782	47.9945	728	Ukraine	Outer Eastern Carpathians	Eastern Beskids (Pokuttia-Bucovina Beskids)
241	20190721-01	20190721-01-04	1	G1	209-20190721-01-04-ndhCretF	OP451486	209-20190721-01-04-trnTGUU-comp-F	OP451742	209-20190721-01-04-psbAf	OP451230	25.2782	47.9945	728	Ukraine	Outer Eastern Carpathians	Eastern Beskids (Pokuttia-Bucovina Beskids)
242	20190721-01	20190721-01-05	1	G1	210-20190721-01-05-ndhCretF	OP451487	210-20190721-01-05-trnTGUU-comp-F	OP451743	210-20190721-01-05-psbAf	OP451231	25.2782	47.9945	728	Ukraine	Outer Eastern Carpathians	Eastern Beskids (Pokuttia-Bucovina Beskids)
246	20190722-01	20190722-01-01	1	G5	211-20190722-01-01-ndhCretF	OP451488	211-20190722-01-01-trnTGUU-comp-F	OP451744	211-20190722-01-01-psbAf	OP451232	24.2001	48.6142	693	Ukraine	Outer Eastern Carpathians	Eastern Beskids (Gorgany)
247	20190722-01	20190722-01-02	1	G5	212-20190722-01-02-ndhCretF	OP451489	212-20190722-01-02-trnTGUU-comp-F	OP451745	212-20190722-01-02-psbAf	OP451233	24.2001	48.6142	693	Ukraine	Outer Eastern Carpathians	Eastern Beskids (Gorgany)
248	20190722-01	20190722-01-03	1	G5	213-20190722-01-03-ndhCretF	OP451490	213-20190722-01-03-trnTGUU-comp-F	OP451746	213-20190722-01-03-psbAf	OP451234	24.2001	48.6142	693	Ukraine	Outer Eastern Carpathians	Eastern Beskids (Gorgany)
249	20190722-01	20190722-01-04	1	G5	214-20190722-01-04-ndhCretF	OP451491	214-20190722-01-04-trnTGUU-comp-F	OP451747	214-20190722-01-04-psbAf	OP451235	24.2001	48.6142	693	Ukraine	Outer Eastern Carpathians	Eastern Beskids (Gorgany)
250	20190722-01	20190722-01-05	1	G5	215-20190722-01-05-ndhCretF	OP451492	215-20190722-01-05-trnTGUU-comp-F	OP451748	215-20190722-01-05-psbAf	OP451236	24.2001	48.6142	693	Ukraine	Outer Eastern Carpathians	Eastern Beskids (Gorgany)
69	20190913-01	20190913-01-01	4	B6	216-20190913-01-01-ndhCretF	OP451493	216-20190913-01-01-trnTGUU-comp-F	OP451749	216-20190913-01-01-psbAf	OP451237	23.6303	45.3947	1441	Romania	Southern Carpathians	Parâng Mountains group (Parâng Mts/Munții Lătoriței)
75	20190913-01	20190913-01-04	5	C1	217-20190913-01-04-ndhCretF	OP451494	217-20190913-01-04-trnTGUU-comp-F	OP451750	217-20190913-01-04-psbAf	OP451238	23.6303	45.3947	1441	Romania	Southern Carpathians	Parâng Mountains group (Parâng Mts/Munții Lătoriței)
76	20190913-01	20190913-01-05	5	C1	218-20190913-01-05-ndhCretF	OP451495	218-20190913-01-05-trnTGUU-comp-F	OP451751	218-20190913-01-05-psbAf	OP451239	23.6303	45.3947	1441	Romania	Southern Carpathians	Parâng Mountains group (Parâng Mts/Munții Lătoriței)
77	20190913-01	20190913-01-06	5	C1	219-20190913-01-06-ndhCretF	OP451496	219-20190913-01-06-trnTGUU-comp-F	OP451752	219-20190913-01-06-psbAf	OP451240	23.6303	45.3947	1441	Romania	Southern Carpathians	Parâng Mountains group (Parâng Mts/Munții Lătoriței)
78	20190913-01	20190913-01-07	5	C1	220-20190913-01-07-ndhCretF	OP451497	220-20190913-01-07-trnTGUU-comp-F	OP451753	220-20190913-01-07-psbAf	OP451241	23.6303	45.3947	1441	Romania	Southern Carpathians	Parâng Mountains group (Parâng Mts/Munții Lătoriței)
79	20190913-03	20190913-03-01	5	C1	221-20190913-03-01-ndhCretF	OP451498	221-20190913-03-01-trnTGUU-comp-F	OP451754	221-20190913-03-01-psbAf	OP451242	23.8505	45.4319	1182	Romania	Southern Carpathians	Parâng Mountains group (Munții Lătoriței)
80	20190913-03	20190913-03-04	5	C1	222-20190913-03-04-ndhCretF	OP451499	222-20190913-03-04-trnTGUU-comp-F	OP451755	222-20190913-03-04-psbAf	OP451243	23.8505	45.4319	1182	Romania	Southern Carpathians	Parâng Mountains group (Munții Lătoriței)
81	20190913-03	20190913-03-05	5	C1	223-20190913-03-05-ndhCretF	OP451500	223-20190913-03-05-trnTGUU-comp-F	OP451756	223-20190913-03-05-psbAf	OP451244	23.8505	45.4319	1182	Romania	Southern Carpathians	Parâng Mountains group (Munții Lătoriței)
82	20190913-03	20190913-03-06	5	C1	224-20190913-03-06-ndhCretF	OP451501	224-20190913-03-06-trnTGUU-comp-F	OP451757	224-20190913-03-06-psbAf	OP451245	23.8505	45.4319	1182	Romania	Southern Carpathians	Parâng Mountains group (Munții Lătoriței)
83	20190913-03	20190913-03-07	5	C1	225-20190913-03-07-ndhCretF	OP451502	225-20190913-03-07-trnTGUU-comp-F	OP451758	225-20190913-03-07-psbAf	OP451246	23.8505	45.4319	1182	Romania	Southern Carpathians	Parâng Mountains group (Munții Lătoriței)
51	20190914-01	20190914-01-01	4	B2.1	226-20190914-01-01-ndhCretF	OP451503	226-20190914-01-01-trnTGUU-comp-F	OP451759	226-20190914-01-01-psbAf	OP451247	26.2577	45.8211	916	Romania	Outer Eastern Carpathians	Moldavian-Muntenian Carpathians (Vrancea Mountains)
52	20190914-01	20190914-01-02	4	B2.1	227-20190914-01-02-ndhCretF	OP451504	227-20190914-01-02-trnTGUU-comp-F	OP451760	227-20190914-01-02-psbAf	OP451248	26.2577	45.8211	916	Romania	Outer Eastern Carpathians	Moldavian-Muntenian Carpathians (Vrancea Mountains)
53	20190914-01	20190914-01-03	4	B2.1	228-20190914-01-03-ndhCretF	OP451505	228-20190914-01-03-trnTGUU-comp-F	OP451761	228-20190914-01-03-psbAf	OP451249	26.2577	45.8211	916	Romania	Outer Eastern Carpathians	Moldavian-Muntenian Carpathians (Vrancea Mountains)
50	20190914-01	20190914-01-04	4	B1	229-20190914-01-04-ndhCretF	OP451506	229-20190914-01-04-trnTGUU-comp-F	OP451762	229-20190914-01-04-psbAf	OP451250	26.2577	45.8211	916	Romania	Outer Eastern Carpathians	Moldavian-Muntenian Carpathians (Vrancea Mountains)
54	20190914-01	20190914-01-05	4	B2.2	230-20190914-01-05-ndhCretF	OP451507	230-20190914-01-05-trnTGUU-comp-F	OP451763	230-20190914-01-05-psbAf	OP451251	26.2577	45.8211	916	Romania	Outer Eastern Carpathians	Moldavian-Muntenian Carpathians (Vrancea Mountains)
55	20190915-01	20190915-01-01	4	B3.1	231-20190915-01-01-ndhCretF	OP451508	231-20190915-01-01-trnTGUU-comp-F	OP451764	231-20190915-01-01-psbAf	OP451252	26.294	46.3347	576	Romania	Outer Eastern Carpathians	Moldavian-Muntenian Carpathians (Nemira Mts)
56	20190915-01	20190915-01-02	4	B3.2	232-20190915-01-02-ndhCretF	OP451509	232-20190915-01-02-trnTGUU-comp-F	OP451765	232-20190915-01-02-psbAf	OP451253	26.294	46.3347	576	Romania	Outer Eastern Carpathians	Moldavian-Muntenian Carpathians (Nemira Mts)
11	20190915-01	20190915-01-03		-	233-20190915-01-03-ndhCretF	OP451510	233-20190915-01-03-trnTGUU-comp-F	OP451766	233-20190915-01-03-psbAf	OP451254	26.294	46.3347	576	Romania	Outer Eastern Carpathians	Moldavian-Muntenian Carpathians (Nemira Mts)
12	20190915-01	20190915-01-04		-	234-20190915-01-04-ndhCretF	OP451511	234-20190915-01-04-trnTGUU-comp-F	OP451767	234-20190915-01-04-psbAf	OP451255	26.294	46.3347	576	Romania	Outer Eastern Carpathians	Moldavian-Muntenian Carpathians (Nemira Mts)
13	20190915-01	20190915-01-05		-	235-20190915-01-05-ndhCretF	OP451512	235-20190915-01-05-trnTGUU-comp-F	OP451768	235-20190915-01-05-psbAf	OP451256	26.294	46.3347	576	Romania	Outer Eastern Carpathians	Moldavian-Muntenian Carpathians (Nemira Mts)
1	20180901-01	20180901-01-01		-	236-20180901-01-01-ndhCretF	OP451513	236-20180901-01-01-trnTGUU-comp-F	OP451769	236-20180901-01-01-psbAf	OP451257	19.0394	49.1917	1506	Slovakia	Inner Western Carpathians	Fatra-Tatra Area (Malá Fatra Mts)
2	20190626-04	20190626-04-01		-	237-20190626-04-01-ndhCretF	OP451514	237-20190626-04-01-trnTGUU-comp-F	OP451770	237-20190626-04-01-psbAf	OP451258	19.8982	49.226	1629	Poland	Inner Western Carpathians	Fatra-Tatra Area (Western Tatras)
3	20160909-01	20160909-01-01		-	238-20160909-01-01-ndhCretF	OP451515	238-20160909-01-01-trnTGUU-comp-F	OP451771	238-20160909-01-01-psbAf	OP451259	19.9343	49.2505	1845	Poland	Inner Western Carpathians	Fatra-Tatra Area (Western Tatras)
4	20180616-02	20180616-02-01		-	239-20180616-02-01-ndhCretF	OP451516	239-20180616-02-01-trnTGUU-comp-F	OP451772	239-20180616-02-01-psbAf	OP451260	15.5561	50.8359	575	Poland	Sudety	Karkonosze
5	20170916-02	20170916-02-01		-	240-20170916-02-01-ndhCretF	OP451517	240-20170916-02-01-trnTGUU-comp-F	OP451773	240-20170916-02-01-psbAf	OP451261	20.0844	49.5818	663	Poland	Outer Western Carpathians	Western Beskids (Gorce Mts)
6	20180808-01	20180808-01-01		-	241-20180808-01-01-ndhCretF	OP451518	241-20180808-01-01-trnTGUU-comp-F	OP451774	241-20180808-01-01-psbAf	OP451262	17.7389	43.9569	1892	Bosnia and Herzegovina	Dinaric Alps	Vranica Mts
7	20170917-01	20170917-01-01		-	242-20170917-01-01-ndhCretF	OP451519	242-20170917-01-01-trnTGUU-comp-F	OP451775	242-20170917-01-01-psbAf	OP451263	20.1898	49.3447	981	Poland	Outer Western Carpathians	Podhale-Magura Area ( Spiš-Gubałówka Piedmont)
19	20180807-03	20180807-03-06	6	A1	243-20180807-03-06-ndhCretF	OP451520	243-20180807-03-06-trnTGUU-comp-F	OP451776	243-20180807-03-06-psbAf	OP451264	17.7403	43.9578	1841	Bosnia and Herzegovina	Dinaric Alps	Vranica Mts
20	20180807-03	20180807-03-07	6	A1	244-20180807-03-07-ndhCretF	OP451521	244-20180807-03-07-trnTGUU-comp-F	OP451777	244-20180807-03-07-psbAf	OP451265	17.7403	43.9578	1841	Bosnia and Herzegovina	Dinaric Alps	Vranica Mts
21	20180807-03	20180807-03-08	6	A1	245-20180807-03-08-ndhCretF	OP451522	245-20180807-03-08-trnTGUU-comp-F	OP451778	245-20180807-03-08-psbAf	OP451266	17.7403	43.9578	1841	Bosnia and Herzegovina	Dinaric Alps	Vranica Mts
22	20180807-03	20180807-03-09	6	A1	246-20180807-03-09-ndhCretF	OP451523	246-20180807-03-09-trnTGUU-comp-F	OP451779	246-20180807-03-09-psbAf	OP451267	17.7403	43.9578	1841	Bosnia and Herzegovina	Dinaric Alps	Vranica Mts
23	20180807-03	20180807-03-10	6	A1	247-20180807-03-10-ndhCretF	OP451524	247-20180807-03-10-trnTGUU-comp-F	OP451780	247-20180807-03-10-psbAf	OP451268	17.7403	43.9578	1841	Bosnia and Herzegovina	Dinaric Alps	Vranica Mts
24	20180807-03	20180807-03-11	6	A1	248-20180807-03-11-ndhCretF	OP451525	248-20180807-03-11-trnTGUU-comp-F	OP451781	248-20180807-03-11-psbAf	OP451269	17.7403	43.9578	1841	Bosnia and Herzegovina	Dinaric Alps	Vranica Mts
25	20180807-03	20180807-03-12	6	A1	249-20180807-03-12-ndhCretF	OP451526	249-20180807-03-12-trnTGUU-comp-F	OP451782	249-20180807-03-12-psbAf	OP451270	17.7403	43.9578	1841	Bosnia and Herzegovina	Dinaric Alps	Vranica Mts
26	20180807-03	20180807-03-13	6	A1	250-20180807-03-13-ndhCretF	OP451527	250-20180807-03-13-trnTGUU-comp-F	OP451783	250-20180807-03-13-psbAf	OP451271	17.7403	43.9578	1841	Bosnia and Herzegovina	Dinaric Alps	Vranica Mts
27	20180807-03	20180807-03-14	6	A1	251-20180807-03-14-ndhCretF	OP451528	251-20180807-03-14-trnTGUU-comp-F	OP451784	251-20180807-03-14-psbAf	OP451272	17.7403	43.9578	1841	Bosnia and Herzegovina	Dinaric Alps	Vranica Mts
28	20180807-03	20180807-03-15	6	A1	252-20180807-03-15-ndhCretF	OP451529	252-20180807-03-15-trnTGUU-comp-F	OP451785	252-20180807-03-15-psbAf	OP451273	17.7403	43.9578	1841	Bosnia and Herzegovina	Dinaric Alps	Vranica Mts
29	20180807-03	20180807-03-16	6	A1	253-20180807-03-16-ndhCretF	OP451530	253-20180807-03-16-trnTGUU-comp-F	OP451786	253-20180807-03-16-psbAf	OP451274	17.7403	43.9578	1841	Bosnia and Herzegovina	Dinaric Alps	Vranica Mts
30	20180807-03	20180807-03-17	6	A1	254-20180807-03-17-ndhCretF	OP451531	254-20180807-03-17-trnTGUU-comp-F	OP451787	254-20180807-03-17-psbAf	OP451275	17.7403	43.9578	1841	Bosnia and Herzegovina	Dinaric Alps	Vranica Mts
31	20180807-03	20180807-03-18	6	A1	255-20180807-03-18-ndhCretF	OP451532	255-20180807-03-18-trnTGUU-comp-F	OP451788	255-20180807-03-18-psbAf	OP451276	17.7403	43.9578	1841	Bosnia and Herzegovina	Dinaric Alps	Vranica Mts
32	20180807-03	20180807-03-19	6	A1	256-20180807-03-19-ndhCretF	OP451533	256-20180807-03-19-trnTGUU-comp-F	OP451789	256-20180807-03-19-psbAf	OP451277	17.7403	43.9578	1841	Bosnia and Herzegovina	Dinaric Alps	Vranica Mts
